# Supplementary material for: RNAseq of Deformed Wing Virus and Other Honey Bee-Associated Viruses in Eight Insect Taxa with or without Varroa Infestation
Source: Viruses. 2020 Oct 29;12(11):1229. doi: 10.3390/v12111229 (PMC7692275; doi:10.3390/v12111229)
Supplement: Supplementary file 1 [file viruses-12-01229-s001.zip]

Archive with 8 entries (8 files):
- Supplementary_v2/Supp_fg_s1_v2.docx
- Supplementary_v2/Supp_fg_s2_v2.docx
- Supplementary_v2/Supp_fg_s3_v2.docx
- Supplementary_v2/Supp_fg_s4_v2.docx
- Supplementary_v2/Supp_table_s1_v2.docx
- Supplementary_v2/Supp_table_s2_v2.docx
- Supplementary_v2/Supp_table_s3_v3.docx
- Supplementary_v2/Supp_table_s4_v2.docx
